# Supplementary material for: Role of Surgery in the Multimodal Treatment of Pituitary Carcinoma: A Retrospective Single-Institution Case Series
Source: Cancers (Basel). 2026 Jun 25;18(13):2064. doi: 10.3390/cancers18132064 (PMC13359615; doi:10.3390/cancers18132064)
Supplement: Supplementary file 1 [file cancers-18-02064-s001.zip]

Archive with 1 entries (1 files):
- cancers-4315607-supplementary.pdf
